# Supplementary material for: Cross-cultural adaptation and validation of the Chinese version of the PSS-QoL questionnaire
Source: PLoS One. 2024 Dec 5;19(12):e0313839. doi: 10.1371/journal.pone.0313839 (PMC11620550; doi:10.1371/journal.pone.0313839)
Supplement: S2 File — (XLS) [file pone.0313839.s002.xls]

## Sheet: PSS-QoL
Number	2.Sex	3.Occupation	4.Marriage	5.Education	6.Disease duration	7.How severe was your pain?	8.I had joint pain	9.I had recurrent wandering pains	10.Constipation	11.Stomach/abdominal pain	12.I had sleeping problems	13.Does your mouth feel dry?	13.1Burning sensation in the mouth	13.2Trouble speaking	13.3Dental problems	13.4Changes in sense of taste	13.5Difficulty eating dry foods	13.6Compulsion to drink during the night	14.Does your eyes feel dry	14.1Recurring inflammation	14.2Pain	14.3Gritty feeling	14.4Crusty eyes/eyelids	14.5Deterioration of vision	14.6No tears	14.7Everyday activities like driving, reading and watching TV are limited or impossible	15.Does your skin feel dry	15.1Skin reddening	15.2Tight,taut skin	16.Does your nose feel dry	16.1Change in sense of smell	16.2Nosebleed	17.Does your vagina feel dry	17.1Any kind of vaginal pain	17.2Itching	17.3Pain with intercourse	18.I am the only person with these complaints	19.my complaints are not taken seriously	20.my complaints are too much for me	21.my family and friends are understanding	22.I am too tired to fulfill obligations to my family and friends	23.I am withdrawn	24.I am concerned about side effects	25.I worry about the further course of my disease	26.I have a good feeling about my body	27.I cannot manage my everyday life as well as I did before became ill	28.I tire easily	29.Everyday activities like driving, work, household and sports are a challenge	30.Remedies like eye drops, creams and physiotherapy impose a financial burden
1	2	2	4	1	5	0	0	0	0	0	0	1	0	0	0	0	0	1	1	0	0	0	1	0	0	0	0	0	0	1	0	1	0	0	0	0	1	2	1	0	1	0	1	1	3	1	1	1	1
2	2	3	2	3	10	3	1	1	0	1	1	1	0	0	0	0	0	1	1	1	1	1	0	1	1	0	0	0	0	1	0	1	1	1	1	1	2	1	1	2	2	0	1	2	2	2	3	3	0
3	2	2	2	1	1	0	0	0	1	1	0	1	1	1	0	0	0	0	1	0	0	0	0	1	1	0	1	0	0	1	0	0	1	0	1	0	0	0	3	2	3	1	3	4	4	1	2	3	2
4	2	2	2	1	1	2	0	1	0	0	0	1	0	0	0	0	0	0	1	0	0	0	0	1	0	0	0	0	0	1	0	1	0	0	0	0	1	1	2	0	2	2	1	3	2	2	1	2	1
5	1	2	2	2	1	0	0	0	1	1	1	1	0	0	1	1	0	1	1	0	0	0	1	0	1	0	1	1	0	1	1	0	0	0	0	0	1	2	1	1	2	0	1	1	3	1	3	0	0
6	2	1	2	2	5	0	0	0	0	0	1	1	0	0	1	0	0	0	1	0	0	0	1	1	1	0	1	0	1	1	1	0	0	0	0	0	2	2	3	0	1	2	3	2	3	1	3	1	2
7	1	2	2	1	1	3	1	0	0	1	1	1	0	0	1	0	1	0	1	0	0	0	0	0	0	1	0	0	0	0	0	0	0	0	0	0	1	2	2	2	2	1	2	1	2	2	2	2	3
8	2	2	2	2	18	1	1	0	0	0	0	1	0	0	1	1	1	0	1	0	0	0	1	0	0	0	0	0	0	0	0	0	1	0	0	1	1	2	1	1	0	0	2	1	4	2	1	2	3
9	2	2	2	2	2	2	0	1	1	0	1	1	0	0	0	0	0	1	1	0	0	0	1	0	0	0	1	0	0	1	0	1	1	0	0	1	2	4	0	0	0	0	1	0	2	0	0	0	2
10	2	2	2	1	1	0	0	0	0	0	1	1	0	1	1	1	0	1	1	0	0	0	1	0	0	0	1	1	0	1	1	1	1	0	1	0	2	4	1	0	0	0	1	2	2	1	2	1	0
11	2	3	2	1	18	7	1	1	1	1	1	1	0	0	1	1	0	1	1	0	0	1	0	1	0	0	1	0	1	1	1	1	0	0	0	0	3	1	3	0	2	2	3	3	3	3	3	2	3
12	2	2	2	2	2	4	1	0	1	1	1	1	0	0	0	1	0	1	1	0	0	0	1	1	0	0	1	0	1	0	1	0	1	0	0	0	2	2	2	1	1	1	4	4	3	3	2	2	2
13	2	2	2	1	4	5	1	1	0	0	0	1	1	0	1	0	1	1	1	1	1	1	1	1	1	1	1	1	0	1	1	0	1	0	1	0	2	2	1	2	2	3	3	2	3	2	3	3	3
14	2	1	2	3	17	7	0	0	1	1	1	1	0	0	1	0	0	1	1	0	0	1	1	1	0	0	1	1	1	1	0	0	1	0	1	1	0	2	3	0	3	3	2	2	4	3	3	4	2
15	2	2	2	3	3	6	1	0	1	0	1	0	0	0	0	0	0	0	0	0	0	0	0	0	0	0	0	0	0	0	0	0	0	0	0	0	0	0	0	0	2	1	1	1	3	4	2	3	2
16	2	2	2	2	7	5	1	1	1	0	0	1	0	1	1	0	1	0	1	0	0	1	1	1	1	1	0	0	0	0	0	0	0	0	0	0	0	0	0	0	0	0	4	3	2	1	2	0	4
17	2	1	2	3	5	0	0	0	0	1	0	1	1	0	0	0	0	0	1	0	0	0	1	1	1	1	1	0	0	1	0	1	1	0	1	1	1	1	0	0	1	1	2	2	4	2	2	2	1
18	1	2	2	1	2	0	0	0	0	0	0	1	0	0	0	0	1	0	1	0	0	0	1	0	0	0	0	0	0	1	0	0	0	0	0	0	1	1	1	2	1	1	0	1	3	0	2	0	0
19	2	3	2	2	8	2	0	0	1	1	1	1	0	1	1	0	1	1	1	0	1	0	1	1	1	0	1	0	0	1	0	1	1	0	0	0	2	3	4	1	2	2	3	4	4	3	4	2	4
20	2	2	2	1	3	0	0	0	0	0	1	1	0	0	1	1	0	0	1	0	0	0	0	1	0	0	1	0	1	0	0	0	1	0	0	1	0	0	0	0	1	0	1	1	3	2	2	0	2
21	2	3	2	2	1	6	1	1	0	0	1	1	0	3	1	0	1	1	1	0	0	1	1	1	0	0	1	0	1	0	0	0	1	0	0	1	0	1	2	1	2	1	3	2	2	2	2	2	2
22	1	3	2	1	1	5	1	0	0	1	1	1	0	0	0	1	1	1	1	0	0	1	0	0	0	0	1	0	1	1	0	0	0	0	0	0	2	2	3	2	3	3	4	4	3	4	4	4	4
23	2	1	2	1	2	6	1	1	1	1	1	1	0	0	0	0	1	0	1	1	0	0	0	0	0	0	0	0	0	0	0	0	1	0	0	1	0	2	2	1	2	0	2	2	4	2	3	2	0
24	2	2	2	1	5	10	1	1	1	1	1	1	1	0	1	1	0	1	1	0	0	0	0	1	0	0	1	1	0	1	0	0	0	0	0	0	2	1	1	0	2	0	0	0	0	2	3	1	2
25	2	2	2	1	8	7	1	1	0	1	1	1	0	0	1	0	1	1	1	0	0	1	1	0	1	0	0	0	0	1	0	0	0	0	0	0	1	3	1	1	2	1	1	1	3	3	3	3	3
26	2	2	2	1	10	7	1	1	0	1	1	1	0	0	0	1	1	0	1	0	0	0	1	1	0	0	1	1	1	1	0	0	0	0	0	0	2	1	1	1	1	1	1	1	3	1	3	3	3
27	2	2	2	1	1	2	1	1	0	0	0	1	0	0	0	0	1	0	1	0	0	0	1	0	0	0	0	0	0	0	0	0	1	0	0	0	0	0	0	0	4	0	4	1	2	3	2	0	1
28	2	1	2	3	1	9	1	1	0	1	1	1	0	0	1	0	0	0	1	0	0	0	1	0	0	0	1	0	1	0	0	0	1	0	1	0	1	1	2	1	3	1	1	2	4	3	1	2	1
29	2	2	2	1	3	0	0	0	1	1	1	1	1	1	1	0	1	1	1	0	1	1	1	1	0	1	1	0	1	0	0	0	0	0	0	0	1	2	3	1	3	2	2	2	3	2	3	3	2
30	2	3	2	3	1	1	1	0	1	0	1	1	0	0	0	0	0	1	1	0	0	1	1	1	0	0	0	0	0	1	0	0	0	0	0	0	0	1	1	1	2	0	1	0	4	2	1	2	4
31	2	2	4	1	1	3	0	0	0	0	1	1	0	0	1	0	0	1	1	0	0	0	0	1	0	0	1	1	1	1	1	0	0	0	0	0	2	3	1	1	3	0	0	0	3	3	3	3	2
32	2	2	2	2	10	0	0	0	0	1	1	1	0	0	1	0	1	0	1	0	0	0	1	1	0	0	1	1	0	1	0	1	0	0	0	0	1	1	1	3	1	0	0	0	3	3	1	0	4
33	2	1	2	3	5	3	0	0	1	1	1	1	0	0	0	0	0	1	1	0	0	0	1	1	1	0	1	1	1	0	0	0	1	0	0	1	0	0	0	4	1	0	2	3	3	2	1	1	0
34	2	2	2	1	6	5	0	0	1	0	1	1	1	0	1	0	1	1	1	0	0	0	1	1	0	0	1	0	1	1	0	1	1	0	0	1	2	2	3	0	4	0	4	4	4	4	4	4	4
35	2	2	2	1	9	3	1	1	0	0	1	1	0	1	1	0	1	0	1	0	1	0	1	1	0	1	1	1	0	1	1	1	1	0	0	0	1	2	2	1	2	0	0	0	2	1	3	2	2
36	2	2	2	1	6	4	1	1	0	0	1	1	0	1	1	0	1	1	1	1	1	1	1	1	1	1	0	0	0	1	0	0	0	0	0	0	0	0	0	0	0	0	0	0	0	0	0	0	0
37	2	2	2	1	13	0	0	0	0	0	0	1	0	0	1	0	1	1	1	0	0	1	1	1	1	1	0	0	0	1	0	1	0	0	0	0	0	4	2	0	0	0	0	0	4	0	1	0	0
38	2	2	2	1	3	5	1	1	1	1	1	1	0	1	1	0	0	1	1	0	0	1	1	0	0	1	1	0	1	1	0	0	1	0	0	1	0	0	0	4	1	0	2	2	2	0	3	0	3
39	2	1	2	3	10	3	1	0	1	1	1	1	0	0	1	0	1	0	1	0	0	0	1	1	0	0	0	0	0	1	0	1	0	0	0	0	2	0	2	0	1	0	3	2	4	1	3	2	2
40	2	3	2	1	1	0	0	0	0	1	1	1	0	0	1	0	0	0	1	0	0	0	1	1	0	0	0	0	0	0	0	0	0	0	0	0	0	1	0	0	0	0	0	0	3	0	1	2	0
41	2	2	2	1	1.5	10	1	1	0	1	0	1	0	1	1	0	1	0	1	0	0	0	1	0	1	1	0	0	0	0	0	0	0	0	0	0	1	0	2	2	4	0	0	1	0	2	2	1	1
42	2	2	2	1	3	4	0	0	1	1	1	1	0	0	1	0	0	0	1	0	0	0	1	1	0	0	1	0	1	1	0	0	1	0	1	0	2	3	3	0	3	3	2	2	2	1	3	1	1
43	2	2	2	1	1	7	1	1	1	0	1	1	0	0	1	0	0	1	1	0	0	0	0	0	0	0	1	0	0	0	0	0	0	0	0	0	1	1	1	0	1	1	2	2	3	2	2	1	2
44	2	3	2	2	1	0	0	0	0	0	0	1	0	0	1	1	0	0	1	0	0	0	1	1	0	1	1	0	0	1	0	0	0	0	0	0	2	4	2	0	0	0	4	4	2	1	0	0	0
45	2	2	2	1	14	3	1	1	1	0	1	1	0	1	1	0	1	0	1	0	1	0	1	1	0	0	1	0	1	1	0	1	1	0	1	0	2	2	2	0	3	0	1	1	2	3	3	3	4
46	2	1	3	3	1	0	0	0	0	0	1	1	0	0	1	0	1	1	1	0	0	0	1	1	1	1	1	0	1	0	0	0	0	0	0	0	1	0	0	0	1	0	0	0	4	4	4	4	2
47	2	3	4	1	1	4	1	1	0	0	1	1	0	0	0	0	1	0	1	0	0	0	1	1	0	0	1	0	1	1	0	0	0	0	0	0	0	2	3	0	4	2	3	4	2	3	3	1	2
48	2	2	2	1	1	2	1	0	0	1	1	1	0	0	1	1	0	0	1	0	0	0	0	1	0	0	1	0	1	1	1	0	1	0	1	0	1	4	1	1	2	1	1	1	2	3	3	3	3
49	2	1	2	3	24	5	0	1	1	1	1	1	0	0	0	0	0	1	1	0	0	0	1	1	0	0	1	0	1	1	0	0	0	0	0	0	2	2	3	0	1	1	4	3	4	1	2	1	0
50	2	3	2	2	5	5	1	1	0	0	1	1	1	0	1	0	0	1	1	0	0	1	1	1	0	1	1	0	1	0	0	0	1	0	0	1	0	1	1	1	2	0	3	2	3	1	2	2	3
51	2	1	2	3	10	3	0	1	1	0	1	1	1	0	1	0	1	0	1	0	0	0	1	1	1	0	1	1	0	1	1	1	1	0	0	1	2	2	3	0	2	2	3	4	2	2	2	1	1
52	2	1	2	2	13	2	1	0	0	0	1	0	0	0	0	0	0	0	0	0	0	0	0	0	0	0	0	0	0	0	0	0	0	0	0	0	0	0	0	0	1	0	0	0	0	0	2	0	0
53	2	3	2	2	1	7	0	0	1	0	1	1	1	1	0	0	1	0	1	1	0	0	1	0	0	0	0	0	0	1	0	0	0	0	0	0	0	0	2	0	0	0	1	1	0	0	1	0	1
54	2	2	2	1	2	0	0	0	0	0	1	1	0	0	0	0	0	0	1	0	0	1	1	0	0	0	0	0	0	1	0	1	1	0	0	1	0	3	0	0	0	0	0	1	1	1	1	0	0
55	2	3	2	1	1	0	0	0	0	0	1	1	0	1	1	0	1	0	1	0	0	0	1	1	0	0	1	0	1	1	0	1	1	0	0	0	1	2	2	3	2	1	1	1	4	1	2	2	2
56	2	2	2	1	2	0	0	0	0	0	0	1	0	0	0	0	0	0	0	0	0	0	0	0	0	0	1	0	1	1	0	1	1	0	0	1	0	0	0	0	1	0	1	2	2	1	0	0	0
57	2	3	2	2	4	5	0	1	1	1	1	1	0	1	1	1	1	1	1	0	0	1	1	1	1	0	1	1	0	1	1	0	0	0	0	0	0	1	0	0	2	0	1	1	2	2	2	3	2
58	2	2	2	1	5	2	1	1	0	0	1	1	0	0	1	0	0	0	0	0	0	0	0	0	0	0	0	0	0	0	0	0	0	0	0	0	0	1	0	0	0	0	1	1	1	0	1	0	0
59	1	1	1	3	7	5	1	0	1	1	1	1	0	0	1	1	1	1	1	1	1	1	1	1	1	1	1	0	0	1	0	1	0	0	0	0	2	1	2	0	2	2	3	3	3	3	3	3	3
60	2	3	2	1	1	0	0	0	0	1	1	1	0	0	1	0	0	0	1	0	0	0	1	1	0	0	0	0	0	0	0	0	0	0	0	0	0	1	0	0	0	0	0	0	3	0	1	2	0
61	2	2	2	1	2	0	0	0	0	0	0	1	0	0	0	0	0	0	1	0	0	0	0	1	0	0	0	0	0	1	0	0	1	0	1	0	1	4	0	3	3	0	1	2	3	1	3	0	2
62	2	2	2	1	9	5	0	0	1	0	1	1	0	0	1	0	0	0	1	1	0	0	0	1	0	0	1	1	0	1	0	1	1	0	0	1	2	2	1	1	3	3	3	2	3	2	2	3	2
63	1	3	2	2	7	2	0	0	0	0	0	1	0	0	1	0	1	0	1	0	0	1	1	1	0	0	1	0	0	1	0	0	0	0	0	0	1	0	1	0	3	0	0	0	4	2	2	4	2
64	2	2	2	1	4	1	0	0	0	0	0	1	0	0	0	0	1	0	0	0	0	0	0	0	0	0	0	0	0	0	0	0	0	0	0	0	0	0	0	0	2	0	0	0	4	2	2	1	0
65	2	2	2	1	19	3	1	1	1	1	1	1	1	1	1	1	1	1	1	1	0	1	1	1	1	1	1	0	1	1	0	1	1	0	0	0	2	2	2	1	4	4	3	3	4	3	4	4	2
66	2	1	3	3	20	6	1	1	0	1	1	1	0	0	1	0	1	1	1	0	0	1	1	0	1	0	1	1	1	1	0	0	0	0	0	0	2	2	2	1	3	2	3	3	4	4	4	3	3
67	2	1	2	3	3	3	0	1	0	0	0	1	0	0	0	0	1	0	1	1	1	0	1	1	1	1	1	0	1	1	0	0	0	0	0	0	4	1	1	2	1	1	3	3	3	2	2	3	0
68	2	2	2	1	3	4	0	0	1	0	1	1	0	0	1	0	0	1	1	1	1	1	1	1	1	0	0	0	0	1	0	0	0	0	0	0	0	0	0	0	1	0	3	4	4	0	2	0	2
69	2	3	2	1	1	6	1	1	1	1	0	1	0	0	1	1	1	1	1	0	0	0	1	0	1	0	1	0	0	1	0	0	0	0	0	0	0	0	4	0	1	0	1	1	3	3	4	4	1
70	2	3	2	1	2	3	0	1	1	0	0	1	0	1	1	1	1	1	1	0	1	1	1	1	1	1	1	1	1	1	0	0	0	0	0	0	2	2	2	1	3	2	2	2	3	4	3	3	2
71	2	2	2	1	3	5	1	1	1	1	1	1	0	0	1	0	0	1	1	0	0	0	0	1	0	1	1	0	1	1	0	0	1	0	0	1	1	3	1	1	3	1	2	3	3	2	3	1	4
72	2	1	2	3	1	2	1	1	1	0	1	1	0	0	0	0	1	0	1	0	0	0	1	0	0	0	1	1	0	1	0	1	0	0	0	0	0	1	1	3	2	0	3	3	3	3	3	2	0
73	1	2	2	2	1	4	0	0	1	0	1	1	0	0	1	0	1	1	1	0	0	0	1	1	0	0	0	0	0	0	0	0	0	0	0	0	0	3	2	1	2	0	2	3	0	1	2	0	2
74	2	3	2	3	1	4	1	1	0	0	1	1	0	0	1	0	1	1	1	0	0	1	1	1	1	1	1	1	1	0	0	0	1	1	0	0	1	1	2	0	1	0	2	2	1	1	1	1	1
75	2	2	2	1	1	3	1	1	0	1	1	1	0	1	1	0	1	1	1	1	1	1	1	1	0	1	0	0	0	1	0	0	0	0	0	0	3	2	2	0	2	2	2	3	3	4	2	2	3
76	2	2	2	1	5	1	1	1	0	0	0	1	0	0	1	0	0	0	1	0	0	0	1	1	1	0	1	1	0	1	1	1	0	0	0	0	1	1	4	0	4	4	4	4	0	3	2	3	4
77	2	3	2	1	1	2	1	0	0	1	1	1	0	0	1	0	0	0	1	1	0	1	1	1	1	1	1	0	1	0	0	0	1	0	1	0	2	2	2	0	1	0	1	1	1	1	0	0	1
78	2	3	2	2	10	6	1	1	0	1	1	1	0	1	1	0	1	1	1	1	0	1	1	1	1	1	1	1	1	1	0	0	0	0	0	0	2	1	3	0	4	4	3	4	4	4	4	4	2
79	2	2	4	1	5	3	1	1	1	0	1	1	0	0	1	0	0	1	1	0	0	0	1	1	1	0	0	0	0	1	0	1	0	0	0	0	2	2	1	1	1	3	4	3	1	1	4	1	2
80	2	3	2	1	10	4	0	0	1	1	1	1	1	1	1	1	1	1	1	1	1	1	1	1	1	1	1	1	1	1	0	1	1	0	1	0	2	2	3	1	3	1	3	3	4	3	2	3	2
81	2	3	2	3	4	4	1	1	0	0	1	1	0	1	1	1	1	1	1	0	0	1	1	1	0	0	1	0	0	1	0	0	0	0	0	0	1	1	2	0	2	2	3	3	2	1	2	2	2
82	2	3	2	2	1	0	0	0	1	0	1	0	0	0	0	0	0	0	0	0	0	0	0	0	0	0	1	0	0	0	0	0	0	0	0	0	0	1	0	0	0	1	2	2	1	1	1	1	2
83	2	3	2	3	14	3	1	0	0	1	1	1	0	1	1	1	1	1	1	1	0	0	1	1	1	0	1	0	1	1	0	0	1	1	1	1	0	2	2	1	3	3	4	3	3	2	2	2	4
84	2	1	2	3	11	5	1	1	0	1	1	1	0	1	0	0	1	0	1	1	1	1	1	1	0	0	1	1	1	1	0	0	0	0	0	0	3	3	3	3	3	2	3	3	4	3	4	3	2
85	2	2	2	3	10	3	1	1	1	0	1	1	1	0	1	0	0	0	1	0	0	0	0	1	1	0	1	0	1	1	1	0	1	0	1	1	2	3	2	1	3	3	3	3	4	3	2	3	3
86	2	1	1	3	1	2	1	0	0	0	1	1	0	0	0	0	0	1	1	0	0	1	1	1	0	0	1	0	1	1	0	0	0	0	0	0	0	0	2	0	0	0	4	4	3	0	0	0	0
87	2	3	2	1	11	2	0	1	0	1	1	0	0	0	0	0	0	0	0	0	0	0	0	0	0	0	0	0	0	0	0	0	1	0	0	1	0	0	1	0	1	0	1	2	4	1	1	1	0
88	2	2	2	3	3	1	1	0	0	1	0	1	1	0	1	0	0	0	1	0	0	0	1	0	0	0	0	0	0	1	1	0	0	0	0	0	1	4	2	2	1	2	3	3	4	1	2	1	0
89	2	2	2	2	8	0	0	0	0	0	0	1	0	0	1	0	1	0	1	0	0	0	1	1	1	0	1	0	0	1	0	0	0	0	0	0	0	1	0	0	2	0	4	4	0	0	3	0	4
90	1	1	2	3	8	3	1	0	1	1	1	1	0	0	0	0	0	1	1	1	0	0	1	1	0	0	1	0	1	1	0	1	0	0	0	0	3	3	2	4	2	3	2	3	4	3	3	2	3
91	2	2	2	1	1	1	1	0	0	1	1	0	0	0	0	0	0	0	1	0	0	0	1	1	1	1	1	1	1	0	0	0	0	0	0	0	3	2	2	4	1	2	2	4	4	2	2	1	4
92	2	2	2	1	6	2	0	1	0	1	1	1	1	0	1	0	1	0	1	0	0	0	1	1	0	0	1	0	1	1	0	1	1	0	0	1	2	4	4	3	3	4	4	4	3	3	3	3	4
93	2	1	2	1	3	2	1	1	0	0	0	1	1	0	0	0	0	0	0	0	0	0	0	0	0	0	1	0	1	1	1	0	0	0	0	0	1	3	2	3	2	1	0	3	4	2	3	2	3
94	2	1	2	3	3	5	1	1	1	1	1	1	1	1	0	0	1	0	1	1	0	1	1	1	1	0	1	0	1	1	1	0	1	0	1	1	3	4	4	4	4	4	4	4	4	4	4	2	4
95	2	1	2	3	6	1	1	1	0	0	0	1	0	0	1	0	1	0	1	0	0	0	1	1	0	0	1	0	1	1	0	0	0	0	0	0	2	3	1	1	2	1	3	3	3	2	3	1	2
96	2	1	2	2	5	0	0	0	0	0	0	1	0	0	0	0	0	0	1	0	0	1	1	1	0	0	0	0	0	0	0	0	0	0	0	0	1	1	1	1	1	0	1	1	3	1	1	1	1
97	2	3	2	1	4	7	0	0	0	1	1	1	1	1	0	0	0	1	1	0	0	0	1	1	0	1	1	0	1	1	1	0	1	1	0	0	2	3	3	2	4	3	3	2	4	3	4	4	4
98	2	1	2	2	6	5	1	1	0	0	0	1	0	0	1	0	1	0	1	1	0	0	1	1	1	0	1	0	1	1	0	1	1	0	0	1	3	4	2	2	2	2	3	2	2	1	2	1	1
99	2	1	2	2	10	5	1	1	1	1	1	1	0	0	1	1	1	0	1	1	0	1	1	1	0	0	1	1	1	1	1	1	1	0	1	1	2	4	3	4	4	1	4	2	3	2	4	3	4
100	2	2	2	1	6	4	1	1	0	1	1	1	1	1	1	0	0	0	1	0	0	0	1	0	0	0	0	0	0	0	0	0	0	0	0	0	1	3	3	1	4	2	4	4	4	4	4	4	4
101	2	1	2	3	15	4	1	1	0	0	0	1	1	1	1	0	1	1	1	0	1	1	1	1	0	0	1	1	0	1	1	0	1	0	1	0	1	3	2	2	3	3	3	3	4	4	4	2	4
102	2	1	2	4	1	0	0	0	0	0	0	1	0	0	0	0	0	1	0	0	0	0	0	0	0	0	0	0	0	0	0	0	0	0	0	0	1	0	1	2	0	0	2	3	3	0	0	0	0
103	2	1	2	2	10	5	1	1	1	1	1	1	0	0	1	1	1	1	1	0	0	0	1	1	1	1	1	1	1	1	1	1	1	1	0	1	4	2	2	4	4	4	4	2	2	2	4	4	4
104	2	1	1	3	3	4	1	1	0	1	0	1	1	0	1	1	0	0	1	0	0	0	1	1	0	0	1	1	1	1	0	1	1	1	0	1	4	4	4	4	4	1	2	4	4	4	4	4	3
105	2	1	2	3	12	0	0	0	0	0	1	1	0	0	1	0	1	0	1	0	0	0	0	0	1	0	1	0	0	1	0	0	1	0	0	0	1	2	2	1	1	2	2	2	3	2	1	1	2
106	2	2	2	1	5	6	1	1	0	1	1	1	0	0	1	0	1	1	1	1	0	1	1	1	0	0	1	0	1	1	1	0	1	0	1	0	2	4	4	3	2	1	4	4	3	4	4	4	4
107	2	3	2	2	5	0	0	0	0	1	1	0	0	0	0	0	0	0	0	0	0	0	0	0	0	0	1	1	0	1	1	0	1	0	0	1	0	0	1	0	0	0	1	2	3	1	2	1	3
108	2	1	2	3	2	4	1	1	1	0	1	1	1	0	0	0	0	1	1	1	1	1	1	1	1	0	1	1	1	1	0	1	1	0	1	1	0	1	2	1	3	1	4	4	4	2	3	2	4
109	2	1	1	1	4	2	1	0	0	0	0	1	0	0	1	0	1	0	0	0	0	0	0	0	0	0	1	0	1	0	0	0	0	0	0	0	0	3	1	1	1	3	3	2	1	0	2	0	2
110	2	1	2	3	23	0	0	0	0	0	0	1	0	0	1	0	1	0	1	0	0	0	1	0	0	0	1	0	1	0	0	0	1	0	0	1	0	1	1	0	1	0	0	0	3	0	1	0	3
111	2	2	1	4	2	3	0	0	0	0	1	1	0	0	0	0	0	0	1	0	0	0	1	1	0	0	1	0	1	1	0	1	1	0	0	1	0	0	2	0	1	1	1	2	3	1	2	1	3
112	2	3	2	3	26	0	0	0	0	0	0	1	0	0	1	0	1	0	1	0	0	0	1	0	0	0	0	0	0	1	0	1	0	0	0	0	0	0	0	0	0	0	1	1	1	0	0	0	0
113	1	1	2	3	8	5	1	1	0	1	1	1	0	0	0	0	0	1	1	0	0	0	1	0	0	0	1	0	1	1	1	0	0	0	0	0	0	2	1	2	1	0	2	3	3	2	4	1	0
114	2	3	2	2	5	1	0	0	0	1	1	1	0	0	1	1	1	1	1	0	0	1	1	1	1	0	1	0	0	1	1	0	1	1	1	0	3	2	1	2	3	3	2	2	3	1	3	2	4
115	2	1	2	2	6	2	1	1	1	1	1	1	0	1	0	1	1	1	1	0	0	0	1	1	0	1	1	0	1	1	0	1	1	0	1	1	2	1	1	1	1	0	1	2	1	2	2	2	3
116	2	1	2	3	1	0	0	0	0	0	1	0	0	0	0	0	0	0	1	0	0	0	1	0	0	0	0	0	0	0	0	0	0	0	0	0	1	2	0	4	1	0	2	2	3	0	1	0	0
117	2	1	2	3	5	0	0	0	0	0	0	1	0	0	1	0	0	0	0	0	0	0	0	0	0	0	1	1	0	0	0	0	1	0	0	1	2	1	0	3	1	1	1	2	3	0	1	0	1
118	2	3	2	1	5	0	0	0	1	1	0	0	0	0	0	0	0	0	1	0	0	1	1	1	1	0	1	0	0	0	0	0	1	0	1	1	1	0	0	4	1	0	3	4	3	1	3	1	3
119	2	2	2	1	15	3	1	1	0	1	1	1	0	1	1	0	0	0	1	0	0	0	1	1	0	1	1	0	0	1	0	0	1	0	1	1	2	0	3	1	4	3	3	2	4	4	3	2	4
120	2	2	2	2	2	4	0	1	1	1	1	1	1	0	1	0	1	1	1	0	0	0	1	0	1	0	1	0	1	0	0	0	0	0	0	0	2	2	2	3	1	2	3	4	4	1	4	1	4
121	2	1	2	3	6	3	1	0	0	1	0	0	0	0	0	0	0	0	0	0	0	0	0	0	0	0	1	1	0	0	0	0	0	0	0	0	2	3	2	2	0	0	4	4	4	1	2	1	2
122	2	1	2	4	5	3	0	1	0	1	1	1	1	0	1	0	0	1	1	0	1	0	1	1	0	0	1	0	1	1	0	0	1	0	1	1	0	3	3	2	2	0	2	3	4	2	3	2	4
123	2	1	2	3	9	3	1	1	1	1	1	1	1	1	1	0	1	0	1	1	0	1	1	1	0	0	1	1	1	0	0	0	1	0	1	1	0	1	1	4	1	1	1	2	3	1	3	2	3
124	2	3	3	2	3	2	1	1	0	0	1	0	0	0	0	0	0	0	0	0	0	0	0	0	0	0	0	0	0	0	0	0	0	0	0	0	0	1	2	2	2	0	3	3	3	0	2	2	3
125	2	1	2	3	6	0	0	0	0	0	0	1	0	0	1	0	1	0	0	0	0	0	0	0	0	0	1	1	0	1	0	0	0	0	0	0	0	0	1	0	1	0	3	2	4	1	4	2	0
126	1	1	2	3	15	6	1	0	1	0	1	1	0	1	1	1	1	0	1	0	1	1	0	0	0	0	1	1	1	1	1	0	0	0	0	0	2	1	1	2	2	2	2	2	2	3	2	2	3
127	2	1	2	3	8	1	0	0	0	1	1	1	0	0	0	0	1	1	0	0	0	0	0	0	0	0	1	0	1	0	0	0	0	0	0	0	2	2	1	1	2	1	4	4	4	1	3	0	2
128	2	1	2	3	2	0	0	0	0	0	0	1	0	0	1	0	1	0	1	0	0	0	1	1	0	0	1	0	0	0	0	0	0	0	0	0	1	1	1	2	2	0	1	1	3	1	2	1	4
129	2	3	2	3	16	5	1	1	1	1	1	1	0	0	0	0	1	1	1	0	0	1	1	1	0	0	1	0	1	1	0	0	1	0	0	1	0	1	1	2	3	3	2	2	4	2	4	4	3
130	2	1	2	3	9	1	0	0	0	0	0	1	1	0	1	0	1	1	0	0	0	0	0	0	0	0	0	0	0	1	0	1	0	0	0	0	0	0	1	0	1	3	1	2	4	0	2	0	0
131	2	3	2	1	2	8	1	1	0	1	1	1	1	0	1	0	1	1	1	0	0	0	1	1	0	0	1	1	0	1	0	1	0	0	0	0	2	1	2	1	0	1	4	3	4	3	2	3	3
132	2	3	4	2	7	2	0	0	0	1	0	1	0	0	0	0	0	1	0	0	0	0	0	0	0	0	1	0	0	1	0	0	0	0	0	0	1	2	1	1	1	0	1	2	3	0	2	0	3
133	2	3	2	1	1	1	0	0	0	0	1	1	1	1	1	1	1	1	1	0	0	0	0	0	1	0	1	0	1	0	0	0	1	0	0	0	0	0	1	0	2	0	1	1	3	2	3	4	1
134	2	2	2	1	1	8	1	0	0	1	0	1	0	0	1	0	0	0	1	0	0	1	1	0	0	0	0	0	0	0	0	0	1	0	0	1	2	3	2	0	4	0	2	2	2	2	2	4	4
135	2	2	2	1	10	5	1	1	1	1	1	1	0	0	1	0	1	1	1	0	0	0	0	0	1	0	1	0	1	1	0	0	0	0	0	0	1	1	1	0	2	0	2	2	2	1	2	2	2
[truncated: 1 more columns]

## Sheet: SF-12
Number	Item 1	Item 2	Item 3	Item 4	Item 5	Item 6	Item 7	Item 8	Item 9	Item 10	Item 11	Item 12
1	2	2	1	4	4	4	4	3	2	3	4	4
2	1	2	2	2	2	2	2	2	3	3	3	2
3	1	1	1	2	2	4	4	1	2	2	3	3
4	2	2	1	3	2	3	4	2	3	3	4	2
5	2	2	2	3	3	3	3	4	3	3	3	2
6	1	2	2	3	3	3	2	3	4	2	4	3
7	2	2	2	3	4	4	4	4	3	3	5	5
8	2	2	1	3	3	4	4	3	4	4	4	4
9	2	2	2	5	3	4	3	2	4	4	4	4
10	2	2	2	4	4	5	5	5	4	4	4	5
11	1	1	1	2	2	3	2	1	4	2	3	2
12	2	2	2	2	4	1	2	3	3	3	4	2
13	1	3	3	2	2	2	2	4	4	2	4	2
14	1	1	1	1	2	2	2	1	3	1	3	2
15	2	1	1	1	1	4	5	3	4	4	4	3
16	2	1	1	1	1	3	3	3	3	3	3	3
17	2	2	2	2	2	3	3	5	4	3	3	2
18	3	2	2	4	3	3	3	3	4	3	4	3
19	2	2	1	1	2	4	3	4	4	2	3	1
20	2	3	2	3	4	4	5	4	4	4	4	5
21	2	2	2	3	3	3	3	3	4	3	4	4
22	1	1	1	1	1	2	1	2	2	2	2	2
23	1	2	1	3	3	3	4	2	4	2	3	3
24	2	1	2	2	2	4	3	2	3	1	4	2
25	2	1	1	1	1	1	2	1	3	3	4	4
26	1	1	1	2	2	3	2	2	3	2	3	3
27	2	2	1	5	3	5	3	3	4	4	4	4
28	2	2	2	3	3	3	4	2	3	3	3	3
29	2	1	1	3	3	3	3	5	3	2	3	3
30	1	1	1	3	1	3	2	4	3	2	4	2
31	1	1	1	1	1	4	4	2	4	2	3	1
32	1	1	1	1	1	5	4	5	4	2	4	1
33	3	1	1	5	5	5	5	2	3	4	3	4
34	1	1	1	2	1	2	3	2	3	2	2	1
35	2	1	2	3	3	3	3	3	3	3	4	5
36	3	2	2	3	3	3	3	3	3	3	3	3
37	2	2	2	3	4	4	3	3	5	4	4	4
38	2	2	2	4	3	3	3	3	3	4	3	4
39	2	3	2	2	3	3	4	3	3	2	3	4
40	3	3	3	5	4	5	5	4	5	4	5	5
41	1	1	1	1	1	1	1	1	2	5	1	1
42	3	2	3	5	5	5	5	4	4	3	4	3
43	2	2	1	3	3	3	3	2	4	3	2	4
44	2	3	2	4	4	4	4	5	2	2	3	5
45	2	1	3	1	3	4	1	3	4	3	4	3
46	1	1	1	3	2	3	4	5	1	1	2	2
47	2	2	1	1	2	2	3	2	2	2	1	2
48	2	2	1	3	3	3	3	4	3	2	3	3
49	2	3	3	4	3	4	2	2	3	1	3	3
50	2	2	2	3	3	3	3	3	3	3	4	3
51	2	3	2	3	5	3	4	3	2	3	2	2
52	2	2	3	4	4	5	5	3	4	4	5	5
53	2	3	3	5	5	5	4	3	4	4	4	5
54	2	3	3	2	3	4	4	5	4	4	4	5
55	1	1	1	3	3	3	4	1	3	1	3	3
56	2	2	2	4	5	5	5	4	5	4	5	3
57	2	2	2	2	2	4	2	3	4	3	4	3
58	3	3	3	4	5	5	4	4	4	4	4	5
59	2	1	1	2	2	4	4	3	4	2	3	2
60	3	3	3	5	4	5	5	4	5	4	5	5
61	2	2	3	5	5	4	1	5	3	2	4	5
62	2	2	2	3	4	3	3	4	3	3	2	3
63	2	1	2	2	2	3	3	4	4	2	3	2
64	2	2	2	3	3	3	3	3	3	3	3	4
65	1	1	1	1	1	1	1	3	3	1	2	1
66	1	1	1	1	1	1	1	3	3	2	3	2
67	1	2	1	2	2	3	2	3	4	3	3	3
68	2	2	3	5	4	4	3	3	4	4	3	4
69	1	1	1	1	1	1	1	1	3	1	2	1
70	2	1	1	2	2	2	2	3	3	4	2	1
71	2	2	2	2	2	3	3	3	2	3	1	2
72	2	3	2	2	3	3	3	3	4	4	3	3
73	3	2	2	4	4	3	4	3	4	1	4	5
74	2	3	3	4	4	3	3	3	4	4	4	4
75	2	1	1	2	2	2	2	3	3	3	3	3
76	1	2	2	5	4	3	4	2	3	3	3	3
77	3	3	2	5	5	5	5	5	5	5	5	5
78	1	1	1	1	1	1	1	2	3	1	3	2
79	2	1	1	4	3	3	3	2	3	3	3	3
80	1	1	1	2	2	2	2	3	4	3	4	4
81	2	2	1	3	3	4	4	3	3	3	4	4
82	3	2	2	4	4	4	4	5	4	3	4	5
83	1	1	2	3	2	3	3	2	2	1	1	1
84	1	1	2	2	2	1	1	2	4	1	3	4
85	1	1	1	1	1	1	1	2	3	2	2	1
86	2	3	3	5	5	4	3	3	3	3	3	4
87	1	1	2	2	1	3	3	2	4	2	4	3
88	1	3	3	3	3	2	4	5	5	2	2	4
89	5	3	2	1	2	5	1	4	4	4	5	5
90	1	2	3	2	3	3	2	3	3	2	2	3
91	1	3	3	3	4	4	3	3	2	2	2	3
92	2	1	1	3	2	1	1	3	3	4	1	2
93	2	2	2	3	4	4	3	4	3	3	3	4
94	1	1	1	1	1	1	1	2	2	2	1	2
95	3	3	3	5	5	2	2	4	3	3	3	3
96	4	2	2	4	4	3	4	4	4	4	2	4
97	2	2	2	2	3	2	3	3	3	2	2	2
98	2	3	3	3	3	3	3	3	4	3	3	3
99	1	2	1	2	3	3	3	2	3	1	3	3
100	1	1	1	2	1	1	2	2	2	3	2	2
101	1	1	1	1	1	1	1	1	2	1	1	1
102	2	3	3	5	5	4	4	5	2	3	2	4
103	1	3	2	1	2	4	3	3	5	2	2	1
104	1	1	1	1	1	1	1	1	2	1	3	1
105	2	3	3	4	4	4	4	4	4	4	3	4
106	2	1	2	1	1	1	1	1	2	3	2	2
107	2	2	2	3	4	4	3	3	4	3	3	4
108	2	1	1	1	1	1	1	3	4	3	1	3
109	2	3	2	4	5	3	4	4	4	3	3	4
110	3	3	3	5	5	4	4	4	4	4	3	3
111	2	2	2	4	4	4	4	4	2	2	2	3
112	3	3	2	5	5	5	5	5	5	4	4	5
113	1	3	2	3	3	3	3	3	4	3	3	3
114	2	2	1	3	3	3	3	2	2	2	3	1
115	3	2	2	2	3	2	3	3	3	4	3	3
116	2	3	3	5	5	4	4	5	4	4	3	4
117	4	3	3	4	5	5	5	5	4	5	4	5
118	2	3	3	3	3	3	3	3	3	2	4	4
119	1	1	2	1	1	1	2	2	5	5	2	3
120	2	3	3	4	4	2	1	5	2	3	1	4
121	1	3	2	2	3	3	2	3	3	2	2	2
122	1	2	2	2	3	2	2	2	3	3	3	3
123	2	2	3	2	2	2	3	2	2	2	4	2
124	2	2	2	3	4	4	3	4	4	4	4	5
125	2	2	2	3	3	5	5	4	4	3	5	5
126	1	2	1	4	4	3	2	3	3	2	3	3
127	2	3	2	4	3	3	3	5	4	2	3	3
128	2	3	3	4	4	4	3	4	2	2	3	4
129	1	1	1	1	1	3	4	3	3	1	3	2
130	2	3	3	4	4	5	4	5	5	4	4	4
131	1	1	1	1	1	2	2	1	3	3	3	1
132	3	2	2	4	3	4	4	4	2	4	4	5
133	2	1	1	1	2	2	1	2	4	1	4	2
134	2	2	2	3	3	3	3	2	3	3	3	3
135	2	1	1	2	2	4	4	2	4	2	2	2

## Sheet: ESSPRI
Number	Pian	Fatigue	Dryness
1	0	5	3
2	3	5	6
3	0	8	5
4	2	6	5
5	0	5	4
6	0	5	10
7	3	4	2
8	1	3	5
9	2	0	6
10	0	2	2
11	7	7	6
12	4	5	4
13	5	4	5
14	7	8	8
15	6	4	1
16	5	6	5
17	0	3	6
18	0	3	3
19	2	8	7
20	0	3	4
21	6	6	7
22	5	5	4
23	6	6	6
24	10	7	6
25	7	4	7
26	7	7	7
27	2	4	3
28	9	5	3
29	0	6	4
30	1	1	4
31	3	6	5
32	0	5	6
33	3	3	3
34	5	7	8
35	3	5	3
36	4	0	0
37	0	0	6
38	5	6	5
39	3	4	5
40	0	0	3
41	10	8	10
42	4	6	4
43	7	6	2
44	0	0	3
45	3	6	4
46	0	5	3
47	4	5	6
48	2	4	2
49	5	4	6
50	5	6	6
51	3	5	8
52	2	3	1
53	7	1	6
54	0	1	3
55	0	6	3
56	0	0	2
57	5	5	6
58	2	1	1
59	5	6	5
60	0	0	3
61	0	5	2
62	5	3	3
63	2	6	2
64	1	5	4
65	3	8	8
66	6	7	6
67	3	4	5
68	4	4	6
69	6	9	9
70	3	6	6
71	5	5	7
72	2	3	4
73	4	4	3
74	4	5	4
75	3	5	4
76	1	10	10
77	2	1	4
78	6	7	6
79	3	9	7
80	4	5	9
81	4	5	6
82	0	3	2
83	3	8	8
84	5	9	6
85	3	5	5
86	2	1	3
87	2	3	1
88	1	5	3
89	0	5	6
90	3	7	7
91	1	5	8
92	2	7	7
93	2	8	6
94	5	6	6
95	1	5	6
96	0	2	5
97	7	8	10
98	5	5	8
99	5	8	8
100	4	6	6
101	4	10	10
102	0	0	3
103	5	10	10
104	4	10	6
105	0	1	5
106	6	10	10
107	0	3	2
108	4	8	8
109	2	3	1
110	0	2	2
111	3	4	4
112	0	3	6
113	5	6	4
114	1	3	8
115	2	5	5
116	0	1	2
117	0	2	3
118	0	3	3
119	3	7	5
120	4	5	5
121	3	3	3
122	3	6	8
123	3	8	6
124	2	3	3
125	0	7	8
126	6	5	8
127	1	7	5
128	0	6	6
129	5	10	8
130	1	4	5
131	8	6	6
132	2	3	5
133	1	7	7
134	8	7	6
135	5	3	3

## Sheet: Expert consultation
Number	Occupation	Length of service	Title	Education	Item 1	Item 2	Item 3	Item 4	Item 5	Item 6	Item 7	Item 8	Item 9	Item 10	Item 11	Item 12	Item 13	Item 14	Item 15	Item 16	Item 17	Item 18	Item 19	Item 20	Item 21	Item 22	Item 23	Item 24	Item 25
1	nurse	26	nurse practitioner-in-charge	bachelor's degree	4	4	3	4	4	4	4	4	4	4	4	3	3	4	4	3	4	4	4	4	4	4	4	4	4
2	nurse	23	nurse practitioner-in-charge	undergraduate	4	4	4	4	4	4	4	4	4	4	4	4	3	4	4	4	4	4	4	4	4	4	4	4	4
3	nurse	10	nurse practitioner-in-charge	bachelor's degree	4	4	4	4	4	4	4	4	4	4	4	3	4	4	4	3	4	4	4	3	3	4	4	3	3
4	doctor	19	deputy chief physician	Ph.D.	4	4	4	4	4	4	4	4	4	4	4	4	4	4	4	4	3	4	4	4	4	4	4	4	4
5	nurse	40	Chief Nurse Practitioner	undergraduate	4	4	4	4	4	4	4	4	4	4	4	3	4	4	4	3	4	4	4	4	3	4	4	4	4

## Sheet: Baseline data1
number	7.How severe was your pain?	8.I had joint pain	9.I had recurrent wandering pains	10.Constipation	11.Stomach/abdominal pain	12.I had sleeping problems	13.Does your mouth feel dry?	13.1Burning sensation in the mouth	13.2Trouble speaking	13.3Dental problems	13.4Changes in sense of taste	13.5Difficulty eating dry foods	13.6Compulsion to drink during the night	14.Does your eyes feel dry	14.1Recurring inflammation	14.2Pain	14.3Gritty feeling	14.4Crusty eyes/eyelids	14.5Deterioration of vision	14.6No tears	14.7Everyday activities like driving, reading and watching TV are limited or impossible	15.Does your skin feel dry	15.1Skin reddening	15.2Tight,taut skin	16.Does your nose feel dry	16.1Change in sense of smell	16.2Nosebleed	17.Does your vagina feel dry	17.1Any kind of vaginal pain	17.2Itching	17.3Pain with intercourse	18.I am the only person with these complaints	19.my complaints are not taken seriously	20.my complaints are too much for me	21.my family and friends are understanding	22.I am too tired to fulfill obligations to my family and friends	23.I am withdrawn	24.I am concerned about side effects	25.I worry about the further course of my disease	26.I have a good feeling about my body	27.I cannot manage my everyday life as well as I did before became ill	28.I tire easily	29.Everyday activities like driving, work, household and sports are a challenge	30.Remedies like eye drops, creams and physiotherapy impose a financial burden	31.The disease has reduced my quality of life
1	3	2	2	1	2	2	2	1	1	1	1	1	2	2	2	2	2	1	2	2	1	1	1	1	2	1	2	2	2	2	2	3	2	2	3	3	1	2	3	3	3	4	4	1	3
2	0	1	1	1	2	2	2	1	1	2	1	1	1	2	1	1	1	2	2	1	1	1	1	1	1	1	1	1	1	1	1	1	2	1	5	1	1	1	1	2	1	2	3	1	1
3	2	2	1	1	2	2	2	1	1	2	2	1	1	2	1	1	1	1	2	1	1	2	1	2	2	2	1	2	1	2	1	2	5	2	4	3	2	2	2	3	4	4	4	4	3
4	3	2	1	2	2	2	2	1	1	2	1	2	1	2	1	1	1	2	2	1	1	1	1	1	2	1	2	1	1	1	1	3	1	3	5	2	1	4	3	1	2	4	3	3	4
5	3	1	1	2	2	2	2	1	1	1	1	1	2	2	1	1	1	2	2	2	1	2	2	2	1	1	1	2	1	1	2	1	1	1	1	2	1	3	4	2	3	2	2	1	2
6	6	2	2	1	1	2	2	1	3	2	1	2	2	2	1	1	2	2	2	1	1	2	1	2	1	1	1	2	1	1	2	1	2	3	4	3	2	4	3	3	3	3	3	3	4
7	3	2	2	2	2	2	2	1	2	1	2	2	2	2	1	1	1	2	2	1	1	2	1	1	2	2	1	1	1	1	1	2	2	3	5	4	3	3	4	3	3	4	3	3	3
8	0	1	1	1	1	2	2	1	1	2	2	1	1	2	1	1	1	1	2	1	1	2	1	2	1	1	1	2	1	1	2	1	1	1	5	2	1	2	2	2	3	3	1	3	3
9	0	1	1	1	1	2	2	1	1	2	1	1	1	2	1	1	1	2	2	2	1	2	1	2	2	2	1	1	1	1	1	3	3	4	5	2	3	4	3	2	2	4	2	3	5
10	6	1	1	1	1	2	2	1	1	2	1	1	1	2	1	1	1	1	2	1	1	1	1	1	2	1	2	1	1	1	1	1	2	3	5	4	1	2	2	2	5	2	5	4	5
11	3	1	2	2	1	2	2	2	1	2	1	2	1	2	1	1	1	2	2	2	1	2	2	1	2	2	2	2	1	1	2	3	3	4	5	3	3	4	5	3	3	3	2	2	3
12	7	1	1	2	2	2	2	1	1	2	1	1	2	2	1	1	2	2	2	1	1	2	2	2	2	1	1	2	1	2	2	1	3	4	5	4	4	3	3	1	4	4	5	3	5
13	4	1	1	2	1	2	2	1	1	2	1	2	2	2	1	1	1	2	2	1	1	1	1	1	1	1	1	/	/	/	/	1	4	3	4	3	1	3	4	5	2	3	1	3	2
14	3	2	1	1	2	2	2	1	2	2	2	2	2	2	2	1	1	2	2	2	1	2	1	2	2	1	1	2	2	2	2	1	3	3	4	4	4	5	4	2	3	3	3	5	5
15	6	2	2	2	2	1	2	1	1	2	2	2	2	2	1	1	1	2	1	2	1	2	1	1	2	1	1	1	1	1	1	1	1	5	5	2	1	2	2	2	4	5	5	2	5

## Sheet: Retest data 2
number	7.How severe was your pain?	8.I had joint pain	9.I had recurrent wandering pains	10.Constipation	11.Stomach/abdominal pain	12.I had sleeping problems	13.Does your mouth feel dry?	13.1Burning sensation in the mouth	13.2Trouble speaking	13.3Dental problems	13.4Changes in sense of taste	13.5Difficulty eating dry foods	13.6Compulsion to drink during the night	14.Does your eyes feel dry	14.1Recurring inflammation	14.2Pain	14.3Gritty feeling	14.4Crusty eyes/eyelids	14.5Deterioration of vision	14.6No tears	14.7Everyday activities like driving, reading and watching TV are limited or impossible	15.Does your skin feel dry	15.1Skin reddening	15.2Tight,taut skin	16.Does your nose feel dry	16.1Change in sense of smell	16.2Nosebleed	17.Does your vagina feel dry	17.1Any kind of vaginal pain	17.2Itching	17.3Pain with intercourse	18.I am the only person with these complaints	19.my complaints are not taken seriously	20.my complaints are too much for me	21.my family and friends are understanding	22.I am too tired to fulfill obligations to my family and friends	23.I am withdrawn	24.I am concerned about side effects	25.I worry about the further course of my disease	26.I have a good feeling about my body	27.I cannot manage my everyday life as well as I did before became ill	28.I tire easily	29.Everyday activities like driving, work, household and sports are a challenge	30.Remedies like eye drops, creams and physiotherapy impose a financial burden	31.The disease has reduced my quality of life
1	3	2	1	1	2	2	1	1	1	1	1	1	1	2	2	2	2	2	2	2	1	1	1	1	2	1	2	2	1	1	2	3	2	2	5	3	1	3	3	3	3	4	3	1	2
2	0	1	1	1	1	2	2	1	1	2	1	1	1	2	1	1	1	2	2	1	1	1	1	1	1	1	1	1	1	1	1	1	2	1	5	1	1	1	1	2	1	2	3	1	1
3	3	2	1	1	1	1	2	1	1	2	1	1	1	2	1	1	1	2	1	1	1	2	1	2	2	1	2	1	1	1	1	3	4	2	4	5	3	1	1	3	3	1	3	4	4
4	2	2	1	2	1	2	2	1	1	3	1	1	1	2	1	1	1	2	2	1	1	2	2	1	1	1	1	1	1	1	1	2	1	3	5	1	1	3	2	2	2	3	1	1	3
5	3	1	1	1	2	2	2	1	1	1	1	1	2	2	1	1	1	2	2	2	1	2	1	2	1	1	1	2	1	1	2	1	3	3	2	3	2	3	5	2	2	3	2	2	3
6	6	2	1	1	1	2	2	2	1	2	1	1	2	2	1	1	2	2	2	1	2	2	1	2	1	1	1	2	1	1	2	1	2	2	4	2	1	3	3	2	3	3	3	3	3
7	3	2	2	2	2	2	2	1	2	1	2	1	2	2	1	1	1	2	2	1	1	2	1	1	2	2	1	1	1	1	1	2	2	3	5	4	3	4	3	3	4	4	2	3	2
8	0	1	1	1	1	2	1	1	1	1	1	1	1	2	1	1	1	1	2	1	1	2	1	2	1	1	1	2	1	1	2	1	1	1	5	2	1	2	2	3	2	3	3	3	2
9	0	1	1	1	1	1	2	1	1	1	2	1	1	2	1	1	1	2	1	1	1	1	1	1	1	1	1	2	1	2	1	1	2	1	1	1	1	3	3	2	1	1	1	5	3
10	2	1	1	1	2	1	1	1	1	1	1	1	1	1	1	1	1	1	1	1	1	1	1	1	1	1	1	1	1	1	1	1	2	1	4	3	2	2	4	4	3	3	2	5	3
11	5	1	2	1	1	1	2	1	1	2	1	2	2	2	1	1	2	2	2	2	2	2	1	2	2	2	1	2	1	1	2	3	2	4	5	3	3	4	3	3	3	3	2	2	3
12	7	2	1	1	1	2	2	1	1	2	1	2	2	2	1	1	2	2	2	1	2	2	1	2	2	1	1	2	1	2	2	1	2	3	4	4	3	3	3	1	4	4	4	3	4
13	5	1	1	2	1	2	2	1	1	2	1	2	2	2	1	1	1	2	2	1	1	1	1	1	1	1	1	/	/	/	/	1	4	3	5	3	1	3	4	4	2	3	1	3	2
14	3	2	1	1	2	2	2	1	2	2	2	2	2	2	2	2	1	2	2	2	1	2	1	2	2	1	1	2	2	2	2	1	2	3	4	4	4	5	4	2	3	4	3	5	5
15	6	2	2	2	2	1	2	1	2	2	2	2	2	2	1	1	1	2	1	2	1	2	1	1	2	1	1	1	1	1	1	1	2	5	5	3	1	2	3	2	4	5	5	2	5
